# Supplementary material for: Plant-expressed virus-like particles reveal the intricate maturation process of a eukaryotic virus
Source: Commun Biol. 2021 May 24;4:619. doi: 10.1038/s42003-021-02134-w (PMC8144610; doi:10.1038/s42003-021-02134-w)
Supplement: Supplementary file 4 — Supplementary Data 1 [file 42003_2021_2134_MOESM4_ESM.xlsx]

## Sheet: Sheet1
Time min	sfVLP	SfVLP	NbVLP	NbVLP
0	0	0	3.66146	5.67974
1	9.50951	18.0487
3	23.2232	22.6405	9.72556	13.5289
10			22.1726	25.6165
15	38.7551	41.9625	25.9194	29.2442
30	48.9525	49.7698	37.1338	43.401
45	56.0413	56.8516	42.5837	46.193
60	60.6264	61.5838	48.7636	51.3385
120	74.5131	74.537	61.3115	61.6845
240	83.5375	86.0567	70.2233	71.33
1440	98.5284	95.672	92.6566	88.5083
