# Supplementary material for: Plant-expressed virus-like particles reveal the intricate maturation process of a eukaryotic virus
Source: Commun Biol. 2021 May 24;4:619. doi: 10.1038/s42003-021-02134-w (PMC8144610; doi:10.1038/s42003-021-02134-w)
Supplement: Supplementary file 5 — Supplementary Data 2 [file 42003_2021_2134_MOESM5_ESM.xlsx]

## Sheet: Sheet1
pH Liposomes	NbVLP 8uL			SfVLP 8uL
5	0.626673	2.93203	3.87444	2.59375	3.28794	2.42985
7	26.9672	6.06388	8.27829	4.21058	1.86935	3.1084
7.6	65.5255	45.543	53.519	45.9638	52.3334	32.9079
8	82.0692	54.3256	54.2789	73.9523	48.6947	52.9284
9	86.5851	56.6372	57.8632	81.1941	58.4998	58.6124
